# Supplementary material for: Spontaneous DNA Synapsis by Forming Noncanonical Intermolecular Structures
Source: Polymers (Basel). 2022 May 23;14(10):2118. doi: 10.3390/polym14102118 (PMC9144187; doi:10.3390/polym14102118)
Supplement: Supplementary file 1 [file polymers-14-02118-s001.zip]

Archive with 1 entries (1 files):
- polymers-1710406-supplementary.pdf
